# Supplementary material for: Controlled Molecular Arrangement of Cinnamic Acid in Layered Double Hydroxide through pi-pi Interaction for Controlled Release
Source: Int J Mol Sci. 2024 Apr 19;25(8):4506. doi: 10.3390/ijms25084506 (PMC11050039; doi:10.3390/ijms25084506)
Supplement: Supplementary file 1 [file ijms-25-04506-s001.zip]

Archive with 1 entries (1 files):
- ijms-2938143-supplementary.pdf
